# Supplementary material for: iGUIDE: an improved pipeline for analyzing CRISPR cleavage specificity
Source: Genome Biol. 2019 Jan 17;20:14. doi: 10.1186/s13059-019-1625-3 (PMC6337799; doi:10.1186/s13059-019-1625-3)
Supplement: Supplementary file 1 — Table S1. Methods for mapping sites of new DNA cleavage based on incorporation of new DNAs. (XLSX 10 kb) [file 13059_2019_1625_MOESM1_ESM.xlsx]

## Sheet: Sheet1
Table S1. Methods for Mapping DNA Double Strand Breaks1
Name	Method	Assumptions	Reference	PMID
AAV marking	Marks ds breaks by integration of AAV DNA	Assume all breaks equally good as acceptor sites for AAV DNA incorporation	Li et al. 2011	21106988
IDLV marking	Marks ds breaks by integration of integrase deficient lentivirus DNA	Assumes HIV DNA becomes integrated equally frequently at all ds breaks upon infection	Gabriel et al. 2011	21822255
TC-seq	Tracks ds breaks as translocation sites	Assumes translocations representative of all breaks	Oliveira et al. 2011	22033343
BLESS / BLISS	Free genomic ends are captured by biotinylated probes post ligation, and sequenced.	Assumes all end structures labeled equally; snapshot in time	Crosetto et al. 2013, Yan et. al. 2017, Mirzazadeh et al. 2018	23503052, 28497783, 29043625
Whole genome sequencing	Assess full genome by DNA sequencing	Reports mutations but not ds breaks themselves	Smith et al. 2014, Veres et al. 2014, Yang et al. 2014	24996165, 24996167, 25425480
ChIP-seq	Tracks ds breaks by immunoprecipitation of associated proteins	Assumes that repair proteins are equally distributed on all breaks; reliant on antibody specificity	Duan et al, 2014, Kuscu et al. 2014, O'Geen et al. 2015, Wu et al. 2014	24980957, 24837660, 25712100, 24752079
LAM-HTGTS	Tracks ds breaks by monitoring chromosomal translocations	Assumes all ds DNA breaks are eqally likely to participate in translocations; expertise needed to filter out artifactual recombinants produced during library preparation	Frock et al. 2015	25503383
Digenome-seq	Tracks ds breaks by read alignment profiles from WGS post-treatment with Cas9	Assumes all off-target and on-targets have same reaction kinetics and only looks at a single point in time. Does not account for completion of NHEJ repair. Initial thoughts	Kim et al. 2015	25664545
GUIDE-seq	Tracks ds breaks by ligation of protected DNA linker into the break site	Assumes ds breaks accomodating linker ligation are radom sample of all breaks; vulnerable to mispriming	Tsai et al. 2015	25513782
iGUIDE	Tracks ds breaks by ligation of protected DNA linker into the break site; marks sites of mispriming	Assumes ds breaks accomodating linker ligation are radom sample of all breaks	This manuscript
1 Adapted from Hu et al., 2016
