# Supplementary material for: iGUIDE: an improved pipeline for analyzing CRISPR cleavage specificity
Source: Genome Biol. 2019 Jan 17;20:14. doi: 10.1186/s13059-019-1625-3 (PMC6337799; doi:10.1186/s13059-019-1625-3)
Supplement: Supplementary file 2 — Table S2. Oligonucleotides used in this study. (XLSX 10 kb) [file 13059_2019_1625_MOESM2_ESM.xlsx]

## Sheet: Sheet1
Oligo_Name	Sequence (IDT format)	Study
	* Denotes phosphothioate bond, /5Phos/ denotes 5' Phosphate addition
dsODN oligos
GUIDEseq_dsODN_sense	/5Phos/G*T*TTAATTGAGTTGTCATATGTTAATAACGGT*A*T	Tsai, S. et al. 2015
GUIDEseq_dsODN_antisense	/5Phos/A*T*ACCGTTATTAACATATGACAACTCAATTAA*A*C	Tsai, S. et al. 2015
iGUIDE_dsODN_sense	/5Phos/G*C*TCGCGTTTAATTGAGTTGTCATATGTTAATAACGGTATACGC*G*A	This study
iGUIDE_dsODN_antisense	/5Phos/T*C*GCGTATACCGTTATTAACATATGACAACTCAATTAAACGCGA*G*C	This study
Adapter Oligos
adapter_common_oligo	/5Phos/GATCGGAAGAGC*C*A	Tsai, S. et al. 2015
A01	AATGATACGGCGACCACCGAGATCTACACTAGATCGCNNWNNWNNACACTCTTTCCCTACACGACGCTCTTCCGATC*T	Tsai, S. et al. 2015
A02	AATGATACGGCGACCACCGAGATCTACACCTCTCTATNNWNNWNNACACTCTTTCCCTACACGACGCTCTTCCGATC*T	Tsai, S. et al. 2015
A03	AATGATACGGCGACCACCGAGATCTACACTATCCTCTNNWNNWNNACACTCTTTCCCTACACGACGCTCTTCCGATC*T	Tsai, S. et al. 2015
A04	AATGATACGGCGACCACCGAGATCTACACAGAGTAGANNWNNWNNACACTCTTTCCCTACACGACGCTCTTCCGATC*T	Tsai, S. et al. 2015
A05	AATGATACGGCGACCACCGAGATCTACACGTAAGGAGNNWNNWNNACACTCTTTCCCTACACGACGCTCTTCCGATC*T	Tsai, S. et al. 2015
A06	AATGATACGGCGACCACCGAGATCTACACACTGCATANNWNNWNNACACTCTTTCCCTACACGACGCTCTTCCGATC*T	Tsai, S. et al. 2015
A07	AATGATACGGCGACCACCGAGATCTACACAAGGAGTANNWNNWNNACACTCTTTCCCTACACGACGCTCTTCCGATC*T	Tsai, S. et al. 2015
A08	AATGATACGGCGACCACCGAGATCTACACCTAAGCCTNNWNNWNNACACTCTTTCCCTACACGACGCTCTTCCGATC*T	Tsai, S. et al. 2015
A09	AATGATACGGCGACCACCGAGATCTACACGACATTGTNNWNNWNNACACTCTTTCCCTACACGACGCTCTTCCGATC*T	Tsai, S. et al. 2015
A10	AATGATACGGCGACCACCGAGATCTACACACTGATGGNNWNNWNNACACTCTTTCCCTACACGACGCTCTTCCGATC*T	Tsai, S. et al. 2015
A11	AATGATACGGCGACCACCGAGATCTACACGTACCTAGNNWNNWNNACACTCTTTCCCTACACGACGCTCTTCCGATC*T	Tsai, S. et al. 2015
A12	AATGATACGGCGACCACCGAGATCTACACCAGAGCTANNWNNWNNACACTCTTTCCCTACACGACGCTCTTCCGATC*T	Tsai, S. et al. 2015
A13	AATGATACGGCGACCACCGAGATCTACACCATAGTGANNWNNWNNACACTCTTTCCCTACACGACGCTCTTCCGATC*T	Tsai, S. et al. 2015
A14	AATGATACGGCGACCACCGAGATCTACACTACCTAGTNNWNNWNNACACTCTTTCCCTACACGACGCTCTTCCGATC*T	Tsai, S. et al. 2015
A15	AATGATACGGCGACCACCGAGATCTACACCGCGATATNNWNNWNNACACTCTTTCCCTACACGACGCTCTTCCGATC*T	Tsai, S. et al. 2015
A16	AATGATACGGCGACCACCGAGATCTACACTGGATTGTNNWNNWNNACACTCTTTCCCTACACGACGCTCTTCCGATC*T	Tsai, S. et al. 2015
Adapter Primers
P5_1	AATGATACGGCGACCACCGAGATCTA	Tsai, S. et al. 2015
P5_2	AATGATACGGCGACCACCGAGATCTACAC	Tsai, S. et al. 2015
dsODN Primers
GSP1_pos_Nuc_off	GGATCTCGACGCTCTCCCTATACCGTTATTAACATATGACA	Tsai, S. et al. 2015
GSP1_neg_Nuc_off	GGATCTCGACGCTCTCCCTGTTTAATTGAGTTGTCATATGTTAATAAC	Tsai, S. et al. 2015
GSP2_pos_Nuc_off	CCTCTCTATGGGCAGTCGGTGATACATATGACAACTCAATTAAAC	Tsai, S. et al. 2015
GSP2_neg_Nuc_off	CCTCTCTATGGGCAGTCGGTGATTTGAGTTGTCATATGTTAATAACGGTA	Tsai, S. et al. 2015
Barcoded dsODN Tiered Primers
P701	CAAGCAGAAGACGGCATACGAGATTCGCCTTAGTGACTGGAGTCCTCTCTATGGGCAGTCGGTGA	Tsai, S. et al. 2015
P702	CAAGCAGAAGACGGCATACGAGATCTAGTACGGTGACTGGAGTCCTCTCTATGGGCAGTCGGTGA	Tsai, S. et al. 2015
P703	CAAGCAGAAGACGGCATACGAGATTTCTGCCTGTGACTGGAGTCCTCTCTATGGGCAGTCGGTGA	Tsai, S. et al. 2015
P704	CAAGCAGAAGACGGCATACGAGATGCTCAGGAGTGACTGGAGTCCTCTCTATGGGCAGTCGGTGA	Tsai, S. et al. 2015
P705	CAAGCAGAAGACGGCATACGAGATAGGAGTCCGTGACTGGAGTCCTCTCTATGGGCAGTCGGTGA	Tsai, S. et al. 2015
P706	CAAGCAGAAGACGGCATACGAGATCATGCCTAGTGACTGGAGTCCTCTCTATGGGCAGTCGGTGA	Tsai, S. et al. 2015
P707	CAAGCAGAAGACGGCATACGAGATGTAGAGAGGTGACTGGAGTCCTCTCTATGGGCAGTCGGTGA	Tsai, S. et al. 2015
P708	CAAGCAGAAGACGGCATACGAGATCCTCTCTGGTGACTGGAGTCCTCTCTATGGGCAGTCGGTGA	Tsai, S. et al. 2015
MiSeq Sequencing Primers
Index1_Seq_Primer	ATCACCGACTGCCCATAGAGAGGACTCCAGTCAC	Tsai, S. et al. 2015
Read2_Seq_Primer	GTGACTGGAGTCCTCTCTATGGGCAGTCGGTGAT	Tsai, S. et al. 2015
