# Supplementary material for: iGUIDE: an improved pipeline for analyzing CRISPR cleavage specificity
Source: Genome Biol. 2019 Jan 17;20:14. doi: 10.1186/s13059-019-1625-3 (PMC6337799; doi:10.1186/s13059-019-1625-3)
Supplement: Supplementary file 3 — Table S3. Evidence for mispriming: sequence reads recovered from control reactions containing DNA from T cells that were not treated with the double-stranded oligonucleotide (ODN). We note that additional mispriming events in cells that were transfected with the ODN may have a different character. Inspection of data suggests formation of chimeric PCR products, probably involving DNA chains amplified by priming on the ODN initially, which go on to form complex molecules that under some circumstances map in a fashion paralleling simple mispriming. The iGUIDE method filters out many of these more complex artifacts as well. (XLS 21 kb) [file 13059_2019_1625_MOESM3_ESM.xls]

## Sheet: TableS3
TableS3	Evidence for mispriming: sequence reads recovered from control reactions containing DNA from T cells that were not treated with the double stranded oligonucleotide (ODN).
specimen	demultiplexed (read number)	aligned to human genome (read number)
GTSP2505	230193	21
GTSP2506	1724	0
GTSP2508	2914	1
GTSP2511	84887	65
GTSP2515	91128	65
GTSP2516	4631	2
GTSP2520	7284	12
GTSP2524	61284	40
GTSP2525	68248	45
GTSP2556	12005	5
GTSP2643	1351	5
GTSP2644	1146	4
GTSP2645	1019	4
UTC170327	6712	1256
UTC170522	736	10
UTC170804	403	0
UTC170812	323	0
UTC170907	698	1
